# Supplementary material for: AKT Regulation of ORAI1-Mediated Calcium Influx in Breast Cancer Cells
Source: Cancers (Basel). 2022 Sep 30;14(19):4794. doi: 10.3390/cancers14194794 (PMC9562175; doi:10.3390/cancers14194794)
Supplement: Supplementary file 1 [file cancers-14-04794-s001.zip]

Archive with 1 entries (1 files):
- cancers-1796837-supplementary.pptx
